# Supplementary material for: Motif types, motif locations and base composition patterns around the RNA polyadenylation site in microorganisms, plants and animals
Source: BMC Evol Biol. 2014 Jul 23;14:162. doi: 10.1186/s12862-014-0162-7 (PMC4360255; doi:10.1186/s12862-014-0162-7)
Supplement: Additional file 5: — Most frequent tetramer and hexamer motifs of whole genomes or chromosomes. [file s12862-014-0162-7-S5.xlsx]

## Sheet: Sheet1
Li and Du (2014) Motif types, motif locations and base composition patterns around the RNA polyadenylation site in microorganisms, plants and animals. BMC Evol. Biol.
Additional file 4. Most frequent tetramer and hexamer motifs of whole genomes or chromosomes
Species, Chromosome, and NCBI ID	Most frequent tetramers (Motif, Copy number, and percentage)									Most frequent hexamers (Motif, Copy number, and percentage)
Schizosaccharomyces pombe Ch1	AAAT	ATTT	AATT	TAAA	TTTA	AATA	TATT	TTAA		ATTTTT	AAAAAT	TAAAAA	AATTTT	TTTTTA	AAAATT	AAATTT	AAAATA
NC_003424.2	69262	68643	63007	59315	58581	51535	51070	49207		9995	9925	8577	8558	8549	8525	8455	7708
	0.012	0.012	0.011	0.011	0.011	0.009	0.009	0.009		0.002	0.002	0.002	0.002	0.002	0.002	0.002	0.001
Schizosaccharomyces pombe Ch2	ATTT	AAAT	AATT	TTTA	TAAA	TATT	AATA	TTAA		ATTTTT	AAAAAT	TAAAAA	AAAATT	TTTTTA	AATTTT	AAATTT	TATTTT
NC_003423.2	56576	56551	51860	48662	48432	42130	41998	40629		8274	8213	7220	7182	7154	7151	6990	6354
	0.013	0.013	0.012	0.011	0.011	0.009	0.009	0.009		0.002	0.002	0.002	0.002	0.002	0.002	0.002	0.001
Schizosaccharomyces pombe Ch3	ATTT	AAAT	AATT	TTTA	TAAA	AATA	TATT	TTTC		ATTTTT	AAAAAT	TTTTTA	TAAAAA	AAAATT	AAATTT	AATTTT	TTTATT
NC_003421.2	30154	30143	26974	25871	25628	22153	22150	21801		4402	4352	3933	3856	3731	3716	3613	3535
	0.012	0.012	0.011	0.011	0.01	0.009	0.009	0.009		0.002	0.002	0.002	0.002	0.002	0.002	0.001	0.001
Arabidopsis thaliana Ch1	AAAT	ATTT	TAAA	ATAT	AATT	TTTA	TTTG	CAAA		ATATAT	ATTTTT	AAAAAT	TATATA	AAGAAA	TTTCTT	TATTTT	AAAATA
NC_003070.5	348602	348148	294428	290398	289611	288735	281179	280863		49735	47545	47180	46009	43988	43859	43742	43401
	0.011	0.011	0.01	0.01	0.01	0.009	0.009	0.009		0.002	0.002	0.002	0.002	0.001	0.001	0.001	0.001
Arabidopsis thaliana Ch2	AAAT	ATTT	TAAA	ATAT	TTTA	AATT	TTTG	CAAA		ATATAT	ATTTTT	AAAAAT	TATATA	AAAATA	TATTTT	AAGAAA	TTTCTT
NC_003071.3	228588	228549	192508	191865	190702	189083	181708	181646		33465	32152	32022	30628	29425	29234	28540	28515
	0.012	0.012	0.01	0.01	0.01	0.01	0.009	0.009		0.002	0.002	0.002	0.002	0.001	0.001	0.001	0.001
Arabidopsis thaliana Ch3	AAAT	ATTT	AATT	ATAT	TAAA	TTTA	CAAA	TTTG		ATATAT	AAAAAT	ATTTTT	TATATA	AAGAAA	TTTCTT	AAAATA	TATTTT
NC_003074.4	262859	261162	218672	218203	217791	216043	215702	214214		36969	35378	34985	34137	33826	33038	32838	32016
	0.011	0.011	0.009	0.009	0.009	0.009	0.009	0.009		0.002	0.002	0.001	0.001	0.001	0.001	0.001	0.001
Arabidopsis thaliana Ch4	AAAT	ATTT	TAAA	ATAT	AATT	TTTA	CAAA	TTTG		ATATAT	AAAAAT	ATTTTT	TATATA	AAGAAA	AAAATA	TTTCTT	TATTTT
NC_003075.3	209971	208246	176342	174360	174138	173748	173128	169653		29830	28229	28030	27532	26537	26277	26238	25892
	0.011	0.011	0.009	0.009	0.009	0.009	0.009	0.009		0.002	0.002	0.002	0.001	0.001	0.001	0.001	0.001
Arabidopsis thaliana Ch5	ATTT	AAAT	ATAT	AATT	TTTA	TAAA	TTTG	CAAA		ATATAT	ATTTTT	AAAAAT	TATATA	TTTCTT	TATTTT	AAGAAA	AAAATA
NC_003076.4	311669	309155	258285	258052	257912	257147	253255	250014		43981	42622	42198	40917	39782	39252	39227	38683
	0.012	0.011	0.01	0.01	0.01	0.01	0.009	0.009		0.002	0.002	0.002	0.002	0.001	0.001	0.001	0.001
Oryza sativa Ch1	AAAT	ATTT	ATAT	AATT	TAAA	TATA	CAAA	TTTA		ATATAT	TATATA	AAAAAT	ATTTTT	AAAATA	TATTTT	AAATTT	AAAATT
BA000010.8	392739	390552	355085	344788	298892	298304	297606	297589		65778	58879	57652	56648	51347	50060	49226	47846
	0.009	0.009	0.008	0.008	0.007	0.007	0.007	0.007		0.002	0.001	0.001	0.001	0.001	0.001	0.001	0.001
Oryza sativa Ch2	AAAT	ATTT	ATAT	AATT	CAAA	TTTG	TAAA	TTTA		ATATAT	TATATA	ATTTTT	AAAAAT	AAAATA	TATTTT	AAATTT	AATTTT
AP008208.1	329103	329040	298268	290160	251960	251058	248845	248667		54884	48853	47747	47460	42376	42051	40909	39551
	0.009	0.009	0.008	0.008	0.007	0.007	0.007	0.007		0.002	0.001	0.001	0.001	0.001	0.001	0.001	0.001
Oryza sativa Ch3	ATTT	AAAT	ATAT	AATT	CAAA	TTTG	TTTA	TAAA		ATATAT	TATATA	ATTTTT	AAAAAT	TATTTT	AAAATA	AAATTT	AATTTT
AP008209.1	326471	325927	291497	285837	249586	248824	247703	246920		53739	48257	46993	46991	41440	41331	41147	39454
	0.009	0.009	0.008	0.008	0.007	0.007	0.007	0.007		0.001	0.001	0.001	0.001	0.001	0.001	0.001	0.001
Oryza sativa Ch4	AAAT	ATTT	ATAT	AATT	CAAA	TAAA	TTTG	TTTA		ATATAT	TATATA	AAAAAT	ATTTTT	TATTTT	AAAATA	AAATTT	AAAATT
AP008210.1	310078	308339	278149	275277	237254	236330	235771	234160		49389	44472	43081	42916	38137	38070	37262	37179
	0.009	0.009	0.008	0.008	0.007	0.007	0.007	0.007		0.001	0.001	0.001	0.001	0.001	0.001	0.001	0.001
Oryza sativa Ch5	ATTT	AAAT	ATAT	AATT	TTTA	TTTG	TAAA	CAAA		ATATAT	TATATA	ATTTTT	AAAAAT	AAATTT	AAAATA	TATTTT	AAAATT
AP008211.1	266383	266072	238836	238007	203076	202445	202160	201985		45036	40803	37852	37526	33713	32915	32910	32601
	0.009	0.009	0.008	0.008	0.007	0.007	0.007	0.007		0.002	0.001	0.001	0.001	0.001	0.001	0.001	0.001
Oryza sativa Ch6	AAAT	ATTT	ATAT	AATT	TATA	TAAA	TTTA	CAAA		ATATAT	TATATA	ATTTTT	AAAAAT	TATTTT	AAAATA	AAATTT	AATTTT
AP008212.1	281869	281257	258249	250110	218964	214582	212852	210852		51185	46523	40876	40385	35983	35856	35676	34526
	0.009	0.009	0.008	0.008	0.007	0.007	0.007	0.007		0.002	0.002	0.001	0.001	0.001	0.001	0.001	0.001
Oryza sativa Ch7	ATTT	AAAT	ATAT	AATT	TTTG	TTTA	TATA	CAAA		ATATAT	TATATA	ATTTTT	AAAAAT	TATTTT	AAAATA	AAATTT	AATTTT
AP008213.1	272614	269788	244766	240919	206750	205689	205032	204115		45471	40828	39312	38002	34553	34147	33841	33009
	0.009	0.009	0.008	0.008	0.007	0.007	0.007	0.007		0.002	0.001	0.001	0.001	0.001	0.001	0.001	0.001
Oryza sativa Ch8	ATTT	AAAT	ATAT	AATT	TATA	TAAA	TTTA	TTTG		ATATAT	TATATA	ATTTTT	AAAAAT	TATTTT	AAAATA	AAATTT	AAAATT
AP008214.1	261605	261291	240346	234048	201420	199105	198220	196638		46387	42085	37400	37225	32846	32820	32651	32042
	0.009	0.009	0.008	0.008	0.007	0.007	0.007	0.007		0.002	0.001	0.001	0.001	0.001	0.001	0.001	0.001
Oryza sativa Ch9	ATTT	AAAT	ATAT	AATT	TATA	TTTA	TAAA	CAAA		ATATAT	TATATA	ATTTTT	AAAAAT	TATTTT	AAAATA	AAATTT	AAAATT
AP008215.1	208071	206912	192146	183885	161929	159289	158568	157287		38306	34782	30324	29808	26735	26295	25855	25270
	0.009	0.009	0.008	0.008	0.007	0.007	0.007	0.007		0.002	0.002	0.001	0.001	0.001	0.001	0.001	0.001
Oryza sativa Ch10	ATTT	AAAT	ATAT	AATT	TATA	TTTA	TAAA	TTTG		ATATAT	TATATA	ATTTTT	AAAAAT	TATTTT	AAATTT	AAAATA	AATTTT
AP008216.1	209663	208466	188649	186091	159953	159212	157744	155744		36876	33630	30086	29373	26681	26105	25911	25540
	0.009	0.009	0.008	0.008	0.007	0.007	0.007	0.007		0.002	0.001	0.001	0.001	0.001	0.001	0.001	0.001
Oryza sativa Ch11	AAAT	ATTT	ATAT	AATT	TATA	TTTA	TAAA	TATT		ATATAT	TATATA	AAAAAT	ATTTTT	AAAATA	TATTTT	AAATTT	AAAATT
AP008217.1	267760	267475	251905	239939	212290	202623	202086	198640		51231	46671	38388	37913	34459	33999	33639	32515
	0.009	0.009	0.009	0.008	0.007	0.007	0.007	0.007		0.002	0.002	0.001	0.001	0.001	0.001	0.001	0.001
Oryza sativa Ch12	ATTT	AAAT	ATAT	AATT	TATA	TTTA	TAAA	TTTG		ATATAT	TATATA	AAAAAT	ATTTTT	AAAATA	AAATTT	TATTTT	AATTTT
AP008218.1	256808	256169	238930	230383	200393	193811	193393	192602		48757	44413	36446	36290	32006	31808	31784	30913
	0.009	0.009	0.009	0.008	0.007	0.007	0.007	0.007		0.002	0.002	0.001	0.001	0.001	0.001	0.001	0.001
Zea mays Ch1	AAAT	ATTT	CAAA	TTTG	TCTT	AAGA	CTTC	GAAG		AAAAAT	TTTCTT	ATTTTT	CTTCTT	AAGAAA	AAGAAG	TTCTTC	GAAGAA
	2010981	2010488	1994315	1987138	1903397	1902442	1833076	1830404		218998	215804	214891	214314	214111	212571	211311	209024
	0.007	0.007	0.007	0.007	0.006	0.006	0.006	0.006		0.001	0.001	0.001	0.001	0.001	0.001	0.001	0.001
Drosophila melanogaster Ch2L	AAAT	ATTT	AATT	TAAA	TTTA	CAAA	TTTG	TTAA		AAAAAT	ATTTTT	AAAATA	TTTATT	AATAAA	TATTTT	TTATTT	AAATAA
NT_033779.3	262381	262253	220531	196279	195748	185689	185017	179798		32317	32224	29757	29478	29225	29214	29157	28678
	0.012	0.012	0.01	0.009	0.009	0.008	0.008	0.008		0.001	0.001	0.001	0.001	0.001	0.001	0.001	0.001
Drosophila melanogaster Ch2R	AAAT	ATTT	AATT	TAAA	CAAA	TTTG	TTTA	TTAA		AAAAAT	ATTTTT	AATAAA	TTTATT	AAATAA	AAAATA	TTATTT	TATTTT
NT_033778.2	218634	216567	185982	164300	163675	163063	162248	150931		25287	24943	24272	23769	23403	23145	22857	22853
	0.011	0.01	0.009	0.008	0.008	0.008	0.008	0.007		0.001	0.001	0.001	0.001	0.001	0.001	0.001	0.001
Drosophila melanogaster Ch3L	AAAT	ATTT	AATT	TAAA	TTTA	TTTG	CAAA	TTAA		AAAAAT	ATTTTT	AAAATA	AATAAA	TATTTT	TTTATT	AAATAA	TTATTT
NT_037436.2	274590	274327	231949	206580	206386	196449	196324	189178		34121	34026	31211	31195	31046	30644	30630	30239
	0.012	0.012	0.01	0.009	0.009	0.008	0.008	0.008		0.001	0.001	0.001	0.001	0.001	0.001	0.001	0.001
Drosophila melanogaster ChrR	AAAT	ATTT	AATT	TAAA	TTTA	CAAA	TTTG	TTAA		ATTTTT	AAAAAT	AATAAA	TTTATT	AAATAA	AAAATA	TTATTT	TATTTT
NT_033777.2	308910	307894	263717	230450	229404	227455	225955	212229		35954	35896	34703	34073	33893	33622	33434	33271
	0.011	0.011	0.009	0.008	0.008	0.008	0.008	0.008		0.001	0.001	0.001	0.001	0.001	0.001	0.001	0.001
Drosophila melanogaster Ch4	AAAT	ATTT	ATAT	TAAA	TTTA	AATT	AATA	TATT		ATTTTT	AAAAAT	ATATAT	TATATA	TTTTTA	AAAATA	TTTAAA	AAATAT
NC_004353.2	19230	18936	16919	16613	16136	15516	15377	15300		3298	3221	3209	3022	2890	2790	2761	2722
	0.015	0.015	0.013	0.013	0.013	0.012	0.012	0.012		0.003	0.003	0.003	0.002	0.002	0.002	0.002	0.002
Drosophila melanogaster ChX	ATTT	AAAT	AATT	ATAT	TTTG	CAAA	TTTA	TAAA		ATATAT	TATATA	ATTTTT	AAAAAT	TTTTTG	TATTTT	AAAATA	CAAAAA
NC_004354.2	246689	245874	202607	186017	183810	182958	175125	173466		39565	34665	33391	32999	28504	28418	28163	27909
	0.011	0.011	0.009	0.008	0.008	0.008	0.008	0.008		0.002	0.002	0.002	0.001	0.001	0.001	0.001	0.001
Caenorhabditis elegans ChX	AAAT	ATTT	AATT	GAAA	TTTC	TTTG	CAAA	TAAA		ATTTTT	AAAAAT	AAAATT	AATTTT	AAATTT	GAAAAA	CAAAAA	TTTTTC
NC_003284.5	291320	290703	256740	206340	205055	189793	189506	179321		61884	61674	55728	55451	51175	41353	41185	40635
	0.016	0.016	0.014	0.012	0.012	0.011	0.011	0.01		0.003	0.003	0.003	0.003	0.003	0.002	0.002	0.002
Caenorhabditis elegans Ch2	ATTT	AAAT	AATT	GAAA	TTTC	CAAA	TTTG	TTTA		AAAAAT	ATTTTT	AAAATT	AATTTT	AAATTT	GAAAAA	TTTTTC	CAAAAA
NC_003280.4	271379	270964	251136	189553	188444	157477	156266	143074		63092	62835	59346	58649	55350	40433	40206	36686
	0.018	0.018	0.016	0.012	0.012	0.01	0.01	0.009		0.004	0.004	0.004	0.004	0.004	0.003	0.003	0.002
Caenorhabditis elegans Ch4	ATTT	AAAT	AATT	TTTC	GAAA	TTTG	TTTA	CAAA		ATTTTT	AAAAAT	AATTTT	AAAATT	AAATTT	TTTTTC	GAAAAA	TTTTTG
NC_003282.3	331671	330941	302508	229534	228634	185850	184692	183862		77430	76902	72702	72562	67450	48903	48369	43848
	0.019	0.019	0.017	0.013	0.013	0.011	0.011	0.011		0.004	0.004	0.004	0.004	0.004	0.003	0.003	0.003
Homo sapiens	CCTG	CAGG	CTGG	CCAG	TGGG	CCCA	TGTG	GCTG		TGTGTG	CCTGGG	GGGAGG	CCCAGG	CCTCCC	GCTGGG	CACACA	CCCAGC
NT_011515.11 congtig	33480	32371	31275	30167	28855	27674	27424	27406		4654	4549	4526	4472	4300	4244	4073	4030
	0.01	0.009	0.009	0.009	0.008	0.008	0.008	0.008		0.001	0.001	0.001	0.001	0.001	0.001	0.001	0.001
Homo sapiens	AAAT	ATTT	TAAA	TTTA	AATT	AATA	AGAA	TATT		AAAAAT	ATTTTT	AAAATA	TATTTT	AAATAA	TAAAAA	TTATTT	TTTTTA
NT_011512.10 congtig	322312	319562	262575	259779	240414	240040	236602	236393		50344	49794	47453	46606	41337	41206	40752	40442
	0.011	0.011	0.009	0.009	0.008	0.008	0.008	0.008		0.002	0.002	0.002	0.002	0.001	0.001	0.001	0.001
Homo sapiens	CAGG	CCAG	CCTG	CTGG	CCCA	TGGG	CAGC	AAAT		AAAAAT	CAGCCT	AGGCTG	CCAGCC	CCCAGC	ATTTTT	GCTGGG	CCCAGG
NT_011519.10 congtig	32110	31849	31844	30684	28360	27400	27092	25524		5225	4933	4842	4832	4629	4607	4503	4416
	0.009	0.009	0.009	0.008	0.008	0.007	0.007	0.007		0.001	0.001	0.001	0.001	0.001	0.001	0.001	0.001
Homo sapiens	CCTG	CAGG	CTGG	CCAG	TGGG	CCCA	GGAG	GCTG		CCTGGG	GGGAGG	CCCAGG	CCTCCC	GCTGGG	AGGCTG	CAGCCT	CCCAGC
NT_011523.11 congtig	39280	38294	36725	36553	34397	33039	31718	31007		5257	5194	5120	5073	5004	4994	4972	4898
	0.009	0.009	0.009	0.009	0.008	0.008	0.007	0.007		0.001	0.001	0.001	0.001	0.001	0.001	0.001	0.001
Homo sapiens	CAGG	CCTG	CCAG	CTGG	CCCA	TGGG	CTCC	GGAG		AGGCTG	CAGCCT	AAAAAT	ATTTTT	CCTCCC	GGGAGG	GCTGGG	CCCAGC
NT_011520.11 congtig	194736	193300	189519	189469	173630	173319	164206	163275		31117	30827	30827	30755	28986	28464	27347	27021
	0.008	0.008	0.008	0.008	0.007	0.007	0.007	0.007		0.001	0.001	0.001	0.001	0.001	0.001	0.001	0.001
Homo sapiens	AAAT	ATTT	AGAA	TTCT	CAAA	TTTG	AAAG	GAAA		AAAAAT	ATTTTT	AAGAAA	AGAAAA	TTCTTT	TTTCTT	AAAGAA	TTTTCT
NT_011669.16 congtig	146635	144656	126120	125345	121804	121408	117001	116049		22138	22066	19817	19754	19601	19595	19426	19171
	0.01	0.01	0.008	0.008	0.008	0.008	0.008	0.008		0.001	0.001	0.001	0.001	0.001	0.001	0.001	0.001
Homo sapiens	ATTT	AAAT	TTTA	TAAA	TATT	AATA	ATAT	AATT		ATTTTT	AAAAAT	TATTTT	AAAATA	TTATTT	TTTATT	AAATAA	TTTTTA
NT_011651.16 congtig	434765	426994	351346	343857	333761	327195	321028	318737		66105	64214	61824	59772	56868	55506	54835	53853
	0.012	0.012	0.01	0.009	0.009	0.009	0.009	0.009		0.002	0.002	0.002	0.002	0.002	0.002	0.001	0.001
Homo sapiens	ATTT	AAAT	TTTA	TAAA	TATT	TTCT	AATT	AATA		ATTTTT	AAAAAT	TATTTT	AAAATA	TTATTT	TTTTTA	AAATAA	TAAAAA
NT_011757.15 congtig	382762	377494	308557	303638	285718	283734	281271	281065		58869	57686	54571	53165	48304	47232	46637	46507
	0.011	0.011	0.009	0.009	0.008	0.008	0.008	0.008		0.002	0.002	0.002	0.002	0.001	0.001	0.001	0.001
Homo sapiens	AAAT	ATTT	TAAA	TTTA	TTCT	AGAA	AATT	GAAA		ATTTTT	AAAAAT	TATTTT	AAAATA	TTTTCT	AAATAA	AGAAAA	AAGAAA
NT_011903.12 congtig	51140	50956	40835	40804	39940	39734	38450	38393		7669	7578	6923	6748	6445	6382	6374	6374
	0.011	0.01	0.008	0.008	0.008	0.008	0.008	0.008		0.002	0.002	0.001	0.001	0.001	0.001	0.001	0.001
Homo sapiens	AAAT	ATTT	TAAA	TTTA	TTCT	AGAA	GAAA	TTTC		AAAAAT	ATTTTT	TTTCTT	AAAATA	TATTTT	AAGAAA	AAATAA	AGAAAA
NT_011875.11 congtig	104216	103730	86195	85599	84794	84249	79119	79065		15775	15565	14905	14278	14082	13889	13455	13261
	0.01	0.01	0.009	0.009	0.008	0.008	0.008	0.008		0.002	0.002	0.001	0.001	0.001	0.001	0.001	0.001
Homo sapiens	ATTT	AAAT	TTTA	TATT	TAAA	ATAT	TTCT	AATT		ATTTTT	TATTTT	AAAAAT	AAAATA	TTATTT	TTTATT	TTTTCT	AAATAA
NT_011896.9 congtig	72858	69335	58768	55464	54959	54098	53505	53113		11271	10576	10435	9778	9654	9283	8990	8825
	0.012	0.011	0.009	0.009	0.009	0.009	0.009	0.008		0.002	0.002	0.002	0.002	0.002	0.001	0.001	0.001
Homo sapiens	AAAT	ATTT	AGAA	TTCT	TAAA	AAGA	AAAG	ATAT		AAAGAA	AAGAAA	TTCTTT	CACACA	TTTCTT	AACAAA	AAAAAT	TGTGTG
NT_078925.5 congtig	23923	22671	22484	21651	20986	20225	19876	19841		3608	3522	3501	3400	3387	3369	3365	3301
	0.009	0.008	0.008	0.008	0.008	0.007	0.007	0.007		0.001	0.001	0.001	0.001	0.001	0.001	0.001	0.001
Homo sapiens	ATTT	AAAT	TTCT	AGAA	TCTT	CTTT	AAGA	TTTC		TTCTTT	CACACA	AAAGAA	TTTCTT	AAGAAA	TGTGTG	ACACAC	TTTTCT
NT_039700.6 congtig	160554	160200	158717	158115	140836	139963	139767	139017		25028	24713	24233	24168	23562	22845	22300	21075
	0.009	0.009	0.009	0.009	0.008	0.008	0.008	0.008		0.001	0.001	0.001	0.001	0.001	0.001	0.001	0.001
